# Supplementary material for: Fucoidan-Based Nanoparticles with Inherently Therapeutic Efficacy for Cancer Treatment
Source: Pharmaceutics. 2021 Nov 23;13(12):1986. doi: 10.3390/pharmaceutics13121986 (PMC8707834; doi:10.3390/pharmaceutics13121986)
Supplement: Supplementary file 1 [file pharmaceutics-13-01986-s001.zip]

Archive with 1 entries (1 files):
- pharmaceutics-1448862-supplementary.pdf
